# Supplementary material for: Research on 3D crack segmentation of CT images of oil rock core
Source: PLoS One. 2021 Oct 14;16(10):e0258463. doi: 10.1371/journal.pone.0258463 (PMC8516274; doi:10.1371/journal.pone.0258463)
Supplement: S1 File — (ZIP) [file pone.0258463.s001.zip]

Archive with 120 entries (119 files):
- oil rock cores/
- oil rock cores/00.bmp
- oil rock cores/01.bmp
- oil rock cores/02.bmp
- oil rock cores/03.bmp
- oil rock cores/04.bmp
- oil rock cores/05.bmp
- oil rock cores/06.bmp
- oil rock cores/07.bmp
- oil rock cores/08.bmp
- oil rock cores/09.bmp
- oil rock cores/10.bmp
- oil rock cores/11.bmp
- oil rock cores/12.bmp
- oil rock cores/13.bmp
- oil rock cores/14.bmp
- oil rock cores/15.bmp
- oil rock cores/16.bmp
- oil rock cores/17.bmp
- oil rock cores/18.bmp
- oil rock cores/19.bmp
- oil rock cores/20.bmp
- oil rock cores/201108290013.bmp
- oil rock cores/201108290014.bmp
- oil rock cores/201108290015.bmp
- oil rock cores/201108290016.bmp
- oil rock cores/201108290017.bmp
- oil rock cores/201108290018.bmp
- oil rock cores/201108290019.bmp
- oil rock cores/201108290020.bmp
- oil rock cores/201108290021.bmp
- oil rock cores/201108290022.bmp
- oil rock cores/201108290023.bmp
- oil rock cores/201108290024.bmp
- oil rock cores/201108290025.bmp
- oil rock cores/201108290026.bmp
- oil rock cores/201108290027.bmp
- oil rock cores/201108290028.bmp
- oil rock cores/201108290029.bmp
- oil rock cores/201108290030.bmp
- oil rock cores/201108290031.bmp
- oil rock cores/201108290032.bmp
- oil rock cores/201108290033.bmp
- oil rock cores/201108290034.bmp
- oil rock cores/201108290035.bmp
- oil rock cores/201108290036.bmp
- oil rock cores/201108290037.bmp
- oil rock cores/201108290038.bmp
- oil rock cores/201108290039.bmp
- oil rock cores/201108290040.bmp
- oil rock cores/201108290041.bmp
- oil rock cores/201108290042.bmp
- oil rock cores/201108290043.bmp
- oil rock cores/201108290044.bmp
- oil rock cores/201108290045.bmp
- oil rock cores/201108290046.bmp
- oil rock cores/201108290047.bmp
- oil rock cores/201108290048.bmp
- oil rock cores/201108290049.bmp
- oil rock cores/201108290050.bmp
- oil rock cores/201108290051.bmp
- oil rock cores/201108290052.bmp
- oil rock cores/201108290053.bmp
- oil rock cores/201108290054.bmp
- oil rock cores/201108290055.bmp
- oil rock cores/201108290056.bmp
- oil rock cores/201108290057.bmp
- oil rock cores/201108290058.bmp
- oil rock cores/201108290059.bmp
- oil rock cores/201108290060.bmp
- oil rock cores/201108290061.bmp
- oil rock cores/201108290062.bmp
- oil rock cores/201108290063.bmp
- oil rock cores/201108290064.bmp
- oil rock cores/201108290065.bmp
- oil rock cores/201108290066.bmp
- oil rock cores/201108290067.bmp
- oil rock cores/201108290068.bmp
- oil rock cores/201108290069.bmp
- oil rock cores/201108290070.bmp
- oil rock cores/201108290071.bmp
- oil rock cores/21.bmp
- oil rock cores/22.bmp
- oil rock cores/23.bmp
- oil rock cores/24.bmp
- oil rock cores/25.bmp
- oil rock cores/26.bmp
- oil rock cores/27.bmp
- oil rock cores/28.bmp
- oil rock cores/29.bmp
- oil rock cores/30.bmp
- oil rock cores/31.bmp
- oil rock cores/32.bmp
- oil rock cores/33.bmp
- oil rock cores/34.bmp
- oil rock cores/35.bmp
- oil rock cores/36.bmp
- oil rock cores/37.bmp
- oil rock cores/38.bmp
- oil rock cores/39.bmp
- oil rock cores/40.bmp
- oil rock cores/41.bmp
- oil rock cores/42.bmp
- oil rock cores/43.bmp
- oil rock cores/44.bmp
- oil rock cores/45.bmp
- oil rock cores/46.bmp
- oil rock cores/47.bmp
- oil rock cores/48.bmp
- oil rock cores/49.bmp
- oil rock cores/50.bmp
- oil rock cores/51.bmp
- oil rock cores/52.bmp
- oil rock cores/53.bmp
- oil rock cores/54.bmp
- oil rock cores/55.bmp
- oil rock cores/56.bmp
- oil rock cores/57.bmp
- oil rock cores/58.bmp
- oil rock cores/trans.m
