# Supplementary material for: Research on 3D crack segmentation of CT images of oil rock core
Source: PLoS One. 2021 Oct 14;16(10):e0258463. doi: 10.1371/journal.pone.0258463 (PMC8516274; doi:10.1371/journal.pone.0258463)
Supplement: S1 File — (ZIP) [file pone.0258463.s001.zip › oil rock cores/trans.m]

for n=13:71
    fn=sprintf('2011082900%02u.bmp',n);
    I=imread(fn);
    I=I(140:459,150:469);
    ofn=sprintf('%02u.bmp',n-13);
    imwrite(I,ofn,'bmp');
end
